# Supplementary material for: Biceps femoris accessory tendon tenodesis: A case report
Source: Clin Case Rep. 2023 Oct 9;11(10):e7984. doi: 10.1002/ccr3.7984 (PMC10562657; doi:10.1002/ccr3.7984)
Supplement: Supplementary file 1 — Video S1 [file CCR3-11-e7984-s001.zip]

Archive with 2 entries (2 files):
- ccr37984-sup-0001-Updated Snapping Biceps Femoris Video 2023.mp4
- ccr37984-sup-0002-Legend.docx
